# Supplementary material for: A Systematic Review and Meta-Analysis of Anti-Rheumatic Drugs and Pneumococcal Vaccine Immunogenicity in Inflammatory Arthritis
Source: Vaccines (Basel). 2023 Nov 2;11(11):1680. doi: 10.3390/vaccines11111680 (PMC10674424; doi:10.3390/vaccines11111680)
Supplement: Supplementary file 1 [file vaccines-11-01680-s001.zip]

Archive with 1 entries (1 files):
- vaccines-2637034-supplementary.pdf
